# Supplementary material for: Metarhizium pingshaense infection reverses insecticide resistance in Anopheles gambiae sensu lato by altering energy reserves and gene expression
Source: Parasit Vectors. 2025 Nov 28;19:5. doi: 10.1186/s13071-025-07132-z (PMC12763837; doi:10.1186/s13071-025-07132-z)
Supplement: Supplementary file 1 — Supplementary Material 1 [file 13071_2025_7132_MOESM1_ESM.csv]

Id	Strain	Treatment	Time	Replicate	BioRep	gly	glu	lip
1	Kis	Met	T0	1	1	103.0833308	96.08333	234.7500125
2	Kis	Met	T0	1	2	77.95454606	56.54166792	172.975
3	Kis	Met	T0	1	1	132.2083321	38.16666458	181.7737488
4	Kis	Control	T0	1	2	20.72727318	93	358.74999
5	Kis	Control	T0	1	1	211.1874963	37.91666625	146.8749988
6	Kis	Control	T0	1	2	76.95454614	41.45833375	146.4999963
7	VKPER	Met	T0	1	1	121.6666683	92.6666675	409.000005
8	VKPER	Met	T0	1	2	107.227273	34.16666833	237.6250025
9	VKPER	Met	T0	1	1	138.3333338	37.20833375	211.8749988
10	VKPER	Control	T0	1	2	79.44696992	101.8333342	343.7499975
11	VKPER	Control	T0	1	1	62.65909	36.5833325	268.375
12	VKPER	Control	T0	1	2	102.0606052	34.87500125	227.3749988
13	Kis	Met	T4	1	1	24.18181848	36.12500042	151.5000025
14	Kis	Met	T4	1	2	26.36363621	34.04166583	146.125
15	Kis	Met	T4	1	1	31.93939227	37.87500208	145.5000038
16	Kis	Control	T4	1	2	52.68182114	40.20833167	143.124995
17	Kis	Control	T4	1	1	81.0375015	32.100001	182.4999969
18	Kis	Control	T4	1	2	81.1874985	30.82499975	50
19	VKPER	Met	T4	1	1	48.2999995	34.949999	161.6875031
20	VKPER	Met	T4	1	2	52.025001	34.7499995	143.0624994
21	VKPER	Met	T4	1	1	99.924998	34.35	117.1874994
22	VKPER	Control	T4	1	2	137.8499993	32.85000075	172.1874988
23	VKPER	Control	T4	1	1	104.8499996	45.524999	207.0625025
24	VKPER	Control	T4	1	2	137.6625019	56.55000125	198.9375044
25	Kis	Met	T8	2	1	74.55000075	33.524999	138.1874963
26	Kis	Met	T8	2	2	57.79999725	35.32499975	164.4375025
27	Kis	Met	T8	2	1	97.8000025	33.7749995	128.4999969
28	Kis	Control	T8	2	2	313.3125023	39.3	158.8749969
29	Kis	Control	T8	2	1	129.1874978	34.9250005	193.5624975
30	Kis	Control	T8	2	2	155.2875041	34.750001	169.8124963
31	VKPER	Met	T8	2	1	57.6499995	34.07500075	137.8124994
32	VKPER	Met	T8	2	2	62.2250005	30.97500075	130.0000013
33	VKPER	Met	T8	2	1	61.10000025	28.67500075	121.1875019
34	VKPER	Control	T8	2	2	10.29545455	29.54999875	54.62500125
35	VKPER	Control	T8	2	1	186.0375049	36.500001	191.0000006
36	VKPER	Control	T8	2	2	106.687497	33.849999	161.1249975
37	Kis	Met	T0	2	1	128.6750003	33.15000025	173.9375006
38	Kis	Met	T0	2	2	144.3000005	33.72500075	291.3750025
39	Kis	Met	T0	2	1	77.749999	18.27499975	232.6249988
40	Kis	Control	T0	2	2	139.3125019	36.600001	207.5
41	Kis	Control	T0	2	1	76.68750038	30.69999975	220.8125025
42	Kis	Control	T0	2	2	90.48749663	34.22499975	152.4375044
43	VKPER	Met	T0	2	1	216.2500018	27.82499925	273.8125031
44	VKPER	Met	T0	2	2	158.900002	32.67499975	383.9812513
45	VKPER	Met	T0	2	1	109.9750005	9.078124688	269.5714279
46	VKPER	Control	T0	2	2	160.0125	8.109374531	346.785725
47	VKPER	Control	T0	2	1	243.6750023	8.484375	244.0714379
48	VKPER	Control	T0	2	2	159.7500011	16.953125	256.857145
49	Kis	Met	T4	3	1	84.59999925	8.890625	113.0714279
50	Kis	Met	T4	3	2	73.5000015	17.17187531	100.2142864
51	Kis	Met	T4	3	1	56.9150001	8.921874375	71.314286
52	Kis	Control	T4	3	2	173.7749981	8.374999844	267.7857179
53	Kis	Control	T4	3	1	159.824997	8.484375156	308.64285
54	Kis	Control	T4	3	2	201.6749955	19.14062484	315.4999921
55	VKPER	Met	T4	3	1	56.19999925	18.51562469	148.28572
56	VKPER	Met	T4	3	2	57.49999875	18.14062422	162.8214279
57	VKPER	Met	T4	3	1	91.25000025	7.703124688	130.2142864
58	VKPER	Control	T4	3	2	158.2874985	8.6875	252.78572
59	VKPER	Control	T4	3	1	206.3625023	26.15624984	316.6428579
60	VKPER	Control	T4	3	2	209.9250011	18.79687484	371.2142843
61	Kis	Met	T8	3	1	82.474999	11.03125016	154.2857179
62	Kis	Met	T8	3	2	97.4974993	20.64062469	137.3928571
63	Kis	Met	T8	3	1	60.67499968	10.99999969	147.5000011
64	Kis	Control	T8	3	2	189.5999978	18.34374922	289.4285693
65	Kis	Control	T8	3	1	83.55000188	7.640624844	323.7142893
66	Kis	Control	T8	3	2	76.76249888	8.187499688	287.4285671
67	VKPER	Met	T8	3	1	70.90000225	7.953125469	125.7499996
68	VKPER	Met	T8	3	2	62.47499925	16.96875031	86.89285893
69	VKPER	Met	T8	3	1	103.6500015	15.28124984	135.5
70	VKPER	Control	T8	3	2	134.4000023	19.84375016	229.428575
71	VKPER	Control	T8	3	1	104.7750038	8.140625	221.9285657
72	VKPER	Control	T8	3	2	251.7000041	18.71874969	294.07142
