# Supplementary material for: Metarhizium pingshaense infection reverses insecticide resistance in Anopheles gambiae sensu lato by altering energy reserves and gene expression
Source: Parasit Vectors. 2025 Nov 28;19:5. doi: 10.1186/s13071-025-07132-z (PMC12763837; doi:10.1186/s13071-025-07132-z)
Supplement: Supplementary file 2 — Supplementary Material 2 [file 13071_2025_7132_MOESM2_ESM.csv]

Id	Fungi	Deltamethrin	Time	Strain	Biological	Technical	CYP6P3	CYP6Z1	GST	Defensin
5	Yes	No	D0	VKPER	1	1	0.436501078	#DIV/0!	0.065216868	0.124849952
6	Yes	No	D0	VKPER	1	2	1.042978887	#DIV/0!	0.197943724	0.243212131
8	Yes	No	D0	Wild	1	1	0.631167096	0.068392955	0.080036082	0.712234221
9	Yes	No	D0	Wild	1	2	3.645350146	0.035928155	0.377279884	0.447007308
11	No	No	D0	Kisumu	1	1	0.719400495	#DIV/0!	0.25901172	0.222442718
12	No	No	D0	Kisumu	1	2	0.309568285	#DIV/0!	0.071292245	0.060335346
13	No	No	D0	VKPER	1	1	1.586416386	0.158755679	0.058570797	0.472058319
14	No	No	D0	VKPER	1	2	2.756973069	#DIV/0!	0.042815332	1.282369779
15	No	No	D0	Wild	1	1	1.669423887	0.014798567	0.463966551	0.566775786
16	No	No	D0	Wild	1	2	4.802111873	0.037331751	0.246200282	1.00893592
17	Yes	No	D0	Kisumu	1	1	0.295275053	0.024280188	0.029420076	0.900617035
18	Yes	No	D0	Kisumu	1	2	0.544094507	0.063541452	0.256960327	0.161073954
19	No	Yes	D0	VKPER	1	1	1.479356763	0.021933339	0.132627959	0.626300257
20	No	Yes	D0	VKPER	1	2	0.621218756	#DIV/0!	0.059426487	0.090036826
22	No	Yes	D0	Wild	1	1	2.001801475	1.443006231	0.043270117	1.158595967
23	No	Yes	D0	Wild	1	2	0.293119306	0.002518591	0.036984263	0.219619189
25	Yes	Yes	D0	VKPER	1	1	3.093841524	7.521519232	0.038159273	2.040573297
26	Yes	Yes	D0	VKPER	1	2	1.957542638	0.203857532	0.138434913	0.213035674
28	Yes	Yes	D0	Wild	1	1	0.763210645	0.013883907	0.16465238	0.339378614
29	Yes	Yes	D0	Wild	1	2	1.038662939	0.11818469	0.047425808	0.739310779
31	No	No	D4	Kisumu	1	1	0.648168221	0.005752162	0.018284557	0.139330483
32	No	No	D4	Kisumu	1	2	0.425371183	0.001414224	0.035041488	0.046256524
34	No	No	D4	VKPER	1	1	1.222458412	0.025156826	#DIV/0!	1.972365691
35	No	No	D4	VKPER	1	2	0.625604284	0.031446572	0.011132986	0.7133745
37	No	No	D4	Wild	1	1	0.241866986	0.015505123	0.022283067	0.123348744
38	No	No	D4	Wild	1	2	0.33294149	0.003843189	0.005935782	0.086049088
40	Yes	No	D4	Kisumu	1	1	1.086926598	#DIV/0!	0.212082741	0.511255349
41	Yes	No	D4	Kisumu	1	2	0.58067129	#DIV/0!	130717.7615	0.604269459
43	Yes	No	D4	VKPER	1	1	0.580857101	0.527101188	0.169052477	0.192589373
44	Yes	No	D4	VKPER	1	2	0.210285119	0.02824459	0.091199627	0.05938651
46	Yes	No	D4	Wild	1	1	4.005869019	1.516270142	0.433415677	0.182247155
47	Yes	No	D4	Wild	1	2	0.739557131	0.118244236	0.296551599	2.720672024
49	No	Yes	D4	VKPER	1	1	2.493523511	0.075362116	0.084312062	0.249608642
50	No	Yes	D4	VKPER	1	2	3.105995075	0.101363952	0.087170991	0.04389406
51	No	Yes	D4	Wild	1	1	1.997059229	0.154044214	#DIV/0!	0.808682601
52	No	Yes	D4	Wild	1	2	0.882248381	1.26637186	0.027891198	0.165989452
54	Yes	Yes	D4	VKPER	1	1	3.61226169	0.221965635	0.11860269	0.302218424
55	Yes	Yes	D4	VKPER	1	2	0.830977081	0.063466059	0.021050014	0.126228335
56	Yes	Yes	D4	Wild	1	1	0.655758841	0.301111293	0.050085349	0.101344656
57	Yes	Yes	D4	Wild	1	2	0.537010284	0.094028567	0.021148105	0.636285808
58	No	No	D8	Kisumu	1	1	0.087560237	0.001423232	0.035495612	0.079678019
59	No	No	D8	Kisumu	1	2	0.130721861	#DIV/0!	0.081588577	0.005460803
60	No	No	D8	VKPER	1	1	0.478565585	0.004396067	0.01754136	1.074995084
61	No	No	D8	VKPER	1	2	0.487934322	0.230102443	0.007361829	1.225241404
62	No	No	D8	Wild	1	1	0.403320496	0.047634211	23132.99516	0.561966569
63	No	No	D8	Wild	1	2	0.23574225	0.01890554	#DIV/0!	0.411015892
64	Yes	No	D8	Kisumu	1	1	0.103526374	0.005917502	0.031385662	0.011708555
65	Yes	No	D8	Kisumu	1	2	0.817304325	0.012017493	0.10509767	0.097635908
66	Yes	No	D8	VKPER	1	1	1.093032238	0.026104551	0.007367929	0.034293523
67	Yes	No	D8	VKPER	1	2	0.254652669	0.016039862	0.016519334	0.030260526
68	Yes	No	D8	Wild	1	1	0.242381877	0.0364233	0.725464445	0.386068132
69	Yes	No	D8	Wild	1	2	0.034389844	0.052546299	0.004141819	0.229987479
70	No	Yes	D8	VKPER	1	1	1.238515453	0.003922469	0.14020404	0.09942261
71	No	Yes	D8	VKPER	1	2	4.125121049	0.268427944	0.077609649	0.13276199
72	No	Yes	D8	Wild	1	1	0.059688807	0.15653667	0.003624097	0.011479969
73	No	Yes	D8	Wild	1	2	0.531653501	0.448027906	0.003823662	0.989055394
74	Yes	Yes	D8	VKPER	1	1	0.472649396	0.035805838	0.020022781	0.169842489
75	Yes	Yes	D8	VKPER	1	2	0.057311502	0.044516081	0.034094793	0.023295664
76	Yes	Yes	D8	Wild	1	1	0.05520245	0.133096603	0.012678847	0.046733896
77	Yes	Yes	D8	Wild	1	2	0.129359895	0.035126417	0.11239592	0.059983285
78	No	No	D0	Kisumu	2	1	0.123440753	0.001468827	0.069848721	0.024640169
79	No	No	D0	Kisumu	2	2	0.064144479	0.000860782	0.043145445	0.021742745
80	No	No	D0	VKPER	2	1	0.784790336	0.047197254	0.092026259	0.353709545
81	No	No	D0	VKPER	2	2	0.323590897	0.035604675	0.045035944	0.397026415
82	No	No	D0	Wild	2	1	0.071775701	0.104251298	7.394935438	0.209491782
83	No	No	D0	Wild	2	2	0.544592513	0.055112027	0.048886028	0.280976784
84	Yes	No	D0	Kisumu	2	1	0.458483231	0.0014619	0.032660661	0.025891262
85	Yes	No	D0	Kisumu	2	2	0.065861739	0.001603596	0.055342131	0.020413911
86	Yes	No	D0	VKPER	2	1	0.509598325	0.057124731	0.044302369	0.109774685
87	Yes	No	D0	VKPER	2	2	0.978535191	0.140904871	0.072190532	0.240862614
88	Yes	No	D0	Wild	2	1	0.12459857	0.227570222	#DIV/0!	1.178102817
89	Yes	No	D0	Wild	2	2	0.133286251	0.015990486	#DIV/0!	1.266070534
90	No	Yes	D0	VKPER	2	1	1.684372902	0.174196831	0.031349479	0.56749859
91	No	Yes	D0	VKPER	2	2	0.480124241	0.08105199	0.011751093	0.247525508
92	No	Yes	D0	Wild	2	1	0.790074653	0.130815219	#DIV/0!	0.276404429
93	No	Yes	D0	Wild	2	2	0.464974537	0.097543078	0.004152434	0.210971676
94	Yes	Yes	D0	VKPER	2	1	0.622050876	0.060628645	0.016533766	0.160192414
95	Yes	Yes	D0	VKPER	2	2	1.135421915	0.033155653	0.114086148	0.595077771
96	Yes	Yes	D0	Wild	2	1	0.071429563	0.058979641	0.033750251	0.059491969
97	Yes	Yes	D0	Wild	2	2	0.087692536	0.968700468	0.012383019	0.119640289
98	No	No	D4	Kisumu	2	1	0.138917739	0.000946058	0.018448739	0.033430464
99	No	No	D4	Kisumu	2	2	0.252717477	0.001162255	0.049055297	0.053963007
100	No	No	D4	VKPER	2	1	0.529126329	0.632121593	0.010231923	0.409565424
101	No	No	D4	VKPER	2	2	0.368828439	0.029230954	0.007883573	1.41534518
102	No	No	D4	Wild	2	1	0.038658324	0.021339283	0.002354742	0.220399589
103	No	No	D4	Wild	2	2	0.053711362	0.200274263	0.001557982	0.060731973
104	Yes	No	D4	Kisumu	2	1	0.121981403	0.002119894	0.016077611	0.161077788
105	Yes	No	D4	Kisumu	2	2	0.070959695	0.004406629	0.015789863	0.166878955
106	Yes	No	D4	VKPER	2	1	0.984874042	0.033355479	0.029696455	1.313758956
107	Yes	No	D4	VKPER	2	2	0.345330159	0.018409511	0.013337034	0.231084553
108	Yes	No	D4	Wild	2	1	0.261752568	0.373243956	0.006349984	0.461287023
109	Yes	No	D4	Wild	2	2	0.273855525	0.167604845	#DIV/0!	0.707680075
110	No	Yes	D4	VKPER	2	1	0.334632734	0.089385511	0.010952412	0.113088644
111	No	Yes	D4	VKPER	2	2	1.800892378	0.021377616	0.241457234	0.455922461
112	No	Yes	D4	Wild	2	1	0.651813082	0.438579192	0.049465981	0.394962649
113	No	Yes	D4	Wild	2	2	0.486898127	0.341121047	#DIV/0!	0.075941965
114	Yes	Yes	D4	VKPER	2	1	0.338981313	0.053713137	0.015908965	0.172625935
115	Yes	Yes	D4	VKPER	2	2	0.474678026	0.013176982	0.007898157	0.163868852
116	Yes	Yes	D4	Wild	2	1	0.182601084	0.040556895	0.033931201	0.064281498
117	No	No	D8	Kisumu	2	1	0.017930906	0.003837644	0.032157496	0.021288295
118	No	No	D8	Kisumu	2	2	0.124716489	846.1930494	0.169873591	0.163080751
119	No	No	D8	VKPER	2	1	0.272559901	0.028646263	0.012645425	0.118660643
120	No	No	D8	VKPER	2	2	0.536633069	0.029594865	0.00791268	0.789790068
121	No	No	D8	Wild	2	1	0.517220033	0.068690587	#DIV/0!	0.464854372
122	No	No	D8	Wild	2	2	0.481957107	0.017225104	#DIV/0!	0.225511896
123	Yes	No	D8	Kisumu	2	1	0.198711324	0.003183939	0.073770568	0.007857102
124	Yes	No	D8	Kisumu	2	2	0.079701039	0.00577703	0.010318723	0.005582408
125	Yes	No	D8	VKPER	2	1	0.491912239	0.014308766	0.01548434	0.03762605
126	Yes	No	D8	VKPER	2	2	0.295934156	0.017589025	0.032962144	0.039847517
127	Yes	No	D8	Wild	2	1	0.260297654	0.021593524	#DIV/0!	0.188398432
128	Yes	No	D8	Wild	2	2	0.258372163	0.037856323	0.02003377	0.308256491
129	No	Yes	D8	VKPER	2	1	0.765382619	0.051219847	0.032315292	0.07674218
130	No	Yes	D8	VKPER	2	2	0.324865926	0.000363958	0.015513283	0.038194048
131	No	Yes	D8	Wild	2	1	0.763166754	0.071113623	#DIV/0!	0.905818609
132	No	Yes	D8	Wild	2	2	0.729759568	0.242326286	#DIV/0!	0.21344361
133	Yes	Yes	D8	VKPER	2	1	0.652932587	0.126100901	0.02107502	0.031550618
134	Yes	Yes	D8	VKPER	2	2	0.496895534	0.03882299	0.021258398	0.031591564
135	Yes	Yes	D8	Wild	2	1	0.356084155	0.065617601	0.006017837	0.179006225
136	No	No	D0	Kisumu	3	1	0.419977377	0.003261173	0.095680354	0.017618128
137	No	No	D0	Kisumu	3	2	0.280396031	0.000652232	0.037110507	0.017864368
138	No	No	D0	VKPER	3	1	0.547452241	0.220462099	0.215595488	0.109613709
139	No	No	D0	VKPER	3	2	0.234625856	0.068904377	0.305631371	0.0319185
140	No	No	D0	Wild	3	1	0.12893935	0.050417295	0.008909151	0.002987034
141	No	No	D0	Wild	3	2	0.221821742	0.041184324	0.01917108	0.008914983
142	Yes	No	D0	Kisumu	3	1	0.302519239	0.000583324	0.084533782	0.007143542
143	Yes	No	D0	Kisumu	3	2	0.310029059	#DIV/0!	0.081039346	0.010746307
144	Yes	No	D0	VKPER	3	1	1.469819775	0.115744549	0.061695984	0.605660724
145	Yes	No	D0	VKPER	3	2	0.187585834	0.074374937	0.022414342	0.081551264
146	Yes	No	D0	Wild	3	1	0.237569596	0.248667937	0.002348136	0.09925457
147	Yes	No	D0	Wild	3	2	0.166998467	0.065979874	0.010340245	0.03332555
148	No	Yes	D0	VKPER	3	1	2.570952187	0.519277918	0.135192112	0.087804138
149	No	Yes	D0	VKPER	3	2	2.094140975	0.718141391	0.08639431	0.070916132
150	No	Yes	D0	Wild	3	1	0.527421844	0.630559493	0.009253336	0.029995866
151	No	Yes	D0	Wild	3	2	0.281500489	0.428097828	0.007159928	0.060099893
152	Yes	Yes	D0	VKPER	3	1	0.633580336	0.169147715	0.222133408	0.139552166
153	Yes	Yes	D0	VKPER	3	2	1.542499359	0.073447235	0.056158522	0.077043647
154	Yes	Yes	D0	Wild	3	1	0.519983112	0.310696037	0.0666548	0.056155032
155	Yes	Yes	D0	Wild	3	2	0.848225545	0.181507516	0.029125662	0.038250165
156	No	No	D4	Kisumu	3	1	0.579032669	#DIV/0!	0.009040869	0.059950185
157	No	No	D4	Kisumu	3	2	0.190414961	0.12395852	#DIV/0!	0.061328402
158	No	No	D4	VKPER	3	1	0.33011008	0.017500245	0.017641179	0.652760828
159	No	No	D4	VKPER	3	2	1.570986144	0.03937	0.033432542	1.015379074
160	No	No	D4	Wild	3	1	0.481971125	0.11333778	#DIV/0!	0.92692216
161	No	No	D4	Wild	3	2	0.646536549	0.120123215	#DIV/0!	0.285207248
162	Yes	No	D4	Kisumu	3	1	0.207916274	#DIV/0!	0.016108919	0.172688137
163	Yes	No	D4	Kisumu	3	2	0.487289663	0.00484601	0.055278696	0.198639617
164	Yes	No	D4	VKPER	3	1	1.069366199	0.060812318	0.042321073	0.482103682
165	Yes	No	D4	VKPER	3	2	0.776139546	0.04750406	#DIV/0!	0.913778221
166	Yes	No	D4	Wild	3	1	0.893717404	0.065691816	#DIV/0!	1.003534847
167	Yes	No	D4	Wild	3	2	0.213877774	0.068180977	#DIV/0!	0.383893043
168	No	Yes	D4	VKPER	3	1	3.202351137	0.115929471	0.083549753	0.148398762
169	No	Yes	D4	VKPER	3	2	0.430000897	0.071692386	0.025070285	0.353677046
170	No	Yes	D4	Wild	3	1	1.464078147	0.537039748	0.014822455	0.083314641
171	No	Yes	D4	Wild	3	2	0.131177873	0.801704683	0.005735831	0.179220885
172	Yes	Yes	D4	VKPER	3	1	0.79910893	0.015290482	0.040787602	0.270075192
173	Yes	Yes	D4	VKPER	3	2	1.337976269	0.137424044	0.058115632	0.358677133
174	Yes	Yes	D4	Wild	3	1	0.912833989	0.170480041	0.004126843	0.129510397
175	Yes	Yes	D4	Wild	3	2	0.297995542	0.077311027	0.021366328	0.247382215
176	No	No	D8	Kisumu	3	1	0.238355476	0.0033677	0.044663576	0.072382624
177	No	No	D8	Kisumu	3	2	0.125907161	0.002378941	0.021018507	0.04014498
178	No	No	D8	VKPER	3	1	0.581876661	0.100270204	0.012883107	0.204190924
179	No	No	D8	VKPER	3	2	0.75431141	0.032848709	0.088406871	0.270417292
180	No	No	D8	Wild	3	1	0.139181265	0.03827652	0.003234846	0.119260644
181	No	No	D8	Wild	3	2	0.213066236	0.073834429	#DIV/0!	0.237519505
182	Yes	No	D8	Kisumu	3	1	0.262840921	0.001632884	0.035183142	0.008421203
183	Yes	No	D8	Kisumu	3	2	0.39841483	0.001827176	0.051167123	0.172301021
184	Yes	No	D8	VKPER	3	1	0.366374653	0.074619193	0.026974816	0.396339917
185	Yes	No	D8	VKPER	3	2	1.100783485	0.065008331	0.034699007	0.212307031
186	Yes	No	D8	Wild	3	1	0.216738067	0.15991236	#DIV/0!	0.963886179
187	Yes	No	D8	Wild	3	2	0.390796197	0.027252226	#DIV/0!	0.253803325
188	No	Yes	D8	VKPER	3	1	2.244838522	0.358617863	0.124361176	0.391333119
189	No	Yes	D8	VKPER	3	2	1.31989664	0.793750546	0.01427134	0.694532648
190	No	Yes	D8	Wild	3	1	0.551642551	0.057119181	#DIV/0!	1.263501292
191	No	Yes	D8	Wild	3	2	0.603720871	0.086985756	#DIV/0!	0.701512468
192	Yes	Yes	D8	VKPER	3	1	0.501575082	0.014614917	0.048392014	0.05801338
193	Yes	Yes	D8	VKPER	3	2	0.376136146	0.056738496	0.028235554	0.112044373
194	Yes	Yes	D8	Wild	3	1	1.008806542	0.066645636	0.013113817	0.4895387
195	Yes	Yes	D8	Wild	3	2	0.830381846	0.182182473	0.042824588	0.365957602
