# Supplementary material for: Metarhizium pingshaense infection reverses insecticide resistance in Anopheles gambiae sensu lato by altering energy reserves and gene expression
Source: Parasit Vectors. 2025 Nov 28;19:5. doi: 10.1186/s13071-025-07132-z (PMC12763837; doi:10.1186/s13071-025-07132-z)
Supplement: Supplementary file 3 — Supplementary Material 3 [file 13071_2025_7132_MOESM3_ESM.csv]

Strain	Treatment	Replicate	Technical	Time	Kd	Alive
Kisumu	Control	1	1	T0	0	25
Kisumu	Control	1	2	T0	0	24
Kisumu	Control	1	3	T0	0	25
Kisumu	Control	1	1	T4	0	25
Kisumu	Control	1	2	T4	0	24
Kisumu	Control	1	3	T4	0	25
Kisumu	Control	1	1	T8	0	25
Kisumu	Control	1	2	T8	0	25
Kisumu	Control	1	3	T8	0	25
Kisumu	Control	2	1	T0	0	25
Kisumu	Control	2	2	T0	0	25
Kisumu	Control	2	3	T0	0	25
Kisumu	Control	2	1	T4	0	25
Kisumu	Control	2	2	T4	0	25
Kisumu	Control	2	3	T4	0	25
Kisumu	Control	2	1	T8	0	25
Kisumu	Control	2	2	T8	0	25
Kisumu	Control	2	3	T8	0	25
Kisumu	Control	3	1	T0	0	25
Kisumu	Control	3	2	T0	0	25
Kisumu	Control	3	3	T0	0	25
Kisumu	Control	3	1	T4	0	25
Kisumu	Control	3	2	T4	0	25
Kisumu	Control	3	3	T4	0	23
Kisumu	Control	3	1	T8	0	25
Kisumu	Control	3	2	T8	0	25
Kisumu	Control	3	3	T8	0	25
Kisumu	Deltmethrin	1	1	T0	25	0
Kisumu	Deltmethrin	1	2	T0	25	0
Kisumu	Deltmethrin	1	3	T0	25	0
Kisumu	Deltmethrin	1	1	T4	25	0
Kisumu	Deltmethrin	1	2	T4	25	0
Kisumu	Deltmethrin	1	3	T4	25	0
Kisumu	Deltmethrin	1	1	T8	25	0
Kisumu	Deltmethrin	1	2	T8	25	0
Kisumu	Deltmethrin	1	3	T8	25	0
Kisumu	Deltmethrin	2	1	T0	25	0
Kisumu	Deltmethrin	2	2	T0	25	0
Kisumu	Deltmethrin	2	3	T0	25	0
Kisumu	Deltmethrin	2	1	T4	25	0
Kisumu	Deltmethrin	2	2	T4	25	0
Kisumu	Deltmethrin	2	3	T4	25	0
Kisumu	Deltmethrin	2	1	T8	25	0
Kisumu	Deltmethrin	2	2	T8	25	0
Kisumu	Deltmethrin	2	3	T8	25	0
Kisumu	Deltmethrin	3	1	T0	25	0
Kisumu	Deltmethrin	3	2	T0	25	0
Kisumu	Deltmethrin	3	3	T0	25	0
Kisumu	Deltmethrin	3	1	T4	23	0
Kisumu	Deltmethrin	3	2	T4	25	0
Kisumu	Deltmethrin	3	3	T4	25	0
Kisumu	Deltmethrin	3	1	T8	25	0
Kisumu	Deltmethrin	3	2	T8	25	0
Kisumu	Deltmethrin	3	3	T8	25	0
Kisumu	Fungi	1	1	T0	0	25
Kisumu	Fungi	1	2	T0	0	25
Kisumu	Fungi	1	3	T0	0	25
Kisumu	Fungi	1	1	T4	1	25
Kisumu	Fungi	1	2	T4	0	24
Kisumu	Fungi	1	3	T4	0	25
Kisumu	Fungi	1	1	T8	0	23
Kisumu	Fungi	1	2	T8	1	25
Kisumu	Fungi	1	3	T8	0	22
Kisumu	Fungi	2	1	T0	0	25
Kisumu	Fungi	2	2	T0	0	25
Kisumu	Fungi	2	3	T0	0	25
Kisumu	Fungi	2	1	T4	2	25
Kisumu	Fungi	2	2	T4	0	23
Kisumu	Fungi	2	3	T4	0	25
Kisumu	Fungi	2	1	T8	1	24
Kisumu	Fungi	2	2	T8	0	25
Kisumu	Fungi	2	3	T8	2	22
Kisumu	Fungi	3	1	T0	0	25
Kisumu	Fungi	3	2	T0	0	25
Kisumu	Fungi	3	3	T0	0	25
Kisumu	Fungi	3	1	T4	0	25
Kisumu	Fungi	3	2	T4	0	21
Kisumu	Fungi	3	3	T4	0	23
Kisumu	Fungi	3	1	T8	1	25
Kisumu	Fungi	3	2	T8	0	22
Kisumu	Fungi	3	3	T8	2	24
Kisumu	Mixte	1	1	T0	25	0
Kisumu	Mixte	1	2	T0	25	0
Kisumu	Mixte	1	3	T0	25	0
Kisumu	Mixte	1	1	T4	25	0
Kisumu	Mixte	1	2	T4	25	0
Kisumu	Mixte	1	3	T4	25	0
Kisumu	Mixte	1	1	T8	25	0
Kisumu	Mixte	1	2	T8	25	0
Kisumu	Mixte	2	3	T0	25	0
Kisumu	Mixte	2	1	T0	25	0
Kisumu	Mixte	2	2	T0	25	0
Kisumu	Mixte	2	3	T4	25	0
Kisumu	Mixte	2	1	T4	25	0
Kisumu	Mixte	2	2	T4	25	0
Kisumu	Mixte	2	3	T8	25	0
Kisumu	Mixte	2	1	T8	25	0
Kisumu	Mixte	3	2	T0	25	0
Kisumu	Mixte	3	3	T0	25	0
Kisumu	Mixte	3	1	T0	25	0
Kisumu	Mixte	3	2	T4	25	0
Kisumu	Mixte	3	3	T4	25	0
Kisumu	Mixte	3	1	T4	25	0
Kisumu	Mixte	3	2	T8	25	0
Kisumu	Mixte	3	3	T8	25	0
VKPER	Control	1	1	T0	0	25
VKPER	Control	1	2	T0	0	25
VKPER	Control	1	3	T0	0	25
VKPER	Control	1	1	T4	0	25
VKPER	Control	1	2	T4	0	25
VKPER	Control	1	3	T4	0	25
VKPER	Control	1	1	T8	0	25
VKPER	Control	1	2	T8	0	25
VKPER	Control	1	3	T8	0	25
VKPER	Control	2	1	T0	0	25
VKPER	Control	2	2	T0	0	25
VKPER	Control	2	3	T0	0	25
VKPER	Control	2	1	T4	0	25
VKPER	Control	2	2	T4	0	25
VKPER	Control	2	3	T4	0	25
VKPER	Control	2	1	T8	0	25
VKPER	Control	2	2	T8	0	25
VKPER	Control	2	3	T8	0	25
VKPER	Control	3	1	T0	0	25
VKPER	Control	3	2	T0	0	25
VKPER	Control	3	3	T0	0	25
VKPER	Control	3	1	T4	0	25
VKPER	Control	3	2	T4	0	25
VKPER	Control	3	3	T4	0	25
VKPER	Control	3	1	T8	0	25
VKPER	Control	3	2	T8	0	25
VKPER	Control	3	3	T8	0	25
VKPER	Deltmethrin	1	1	T0	0	25
VKPER	Deltmethrin	1	2	T0	1	23
VKPER	Deltmethrin	1	3	T0	0	24
VKPER	Deltmethrin	1	1	T4	1	24
VKPER	Deltmethrin	1	2	T4	0	25
VKPER	Deltmethrin	1	3	T4	1	24
VKPER	Deltmethrin	1	1	T8	2	22
VKPER	Deltmethrin	1	2	T8	1	24
VKPER	Deltmethrin	1	3	T8	0	25
VKPER	Deltmethrin	2	1	T0	0	25
VKPER	Deltmethrin	2	2	T0	0	25
VKPER	Deltmethrin	2	3	T0	0	25
VKPER	Deltmethrin	2	1	T4	0	25
VKPER	Deltmethrin	2	2	T4	2	23
VKPER	Deltmethrin	2	3	T4	1	24
VKPER	Deltmethrin	2	1	T8	1	24
VKPER	Deltmethrin	2	2	T8	2	22
VKPER	Deltmethrin	2	3	T8	1	24
VKPER	Deltmethrin	3	1	T0	0	24
VKPER	Deltmethrin	3	2	T0	0	25
VKPER	Deltmethrin	3	3	T0	1	24
VKPER	Deltmethrin	3	1	T4	0	25
VKPER	Deltmethrin	3	2	T4	3	22
VKPER	Deltmethrin	3	3	T4	0	23
VKPER	Deltmethrin	3	1	T8	1	24
VKPER	Deltmethrin	3	2	T8	2	22
VKPER	Deltmethrin	3	3	T8	1	24
VKPER	Fungi	1	1	T0	0	25
VKPER	Fungi	1	2	T0	0	25
VKPER	Fungi	1	3	T0	0	25
VKPER	Fungi	1	1	T4	1	24
VKPER	Fungi	1	2	T4	0	24
VKPER	Fungi	1	3	T4	0	25
VKPER	Fungi	1	1	T8	0	23
VKPER	Fungi	1	2	T8	0	25
VKPER	Fungi	1	3	T8	1	23
VKPER	Fungi	2	1	T0	0	25
VKPER	Fungi	2	2	T0	0	25
VKPER	Fungi	2	3	T0	0	25
VKPER	Fungi	2	1	T4	0	25
VKPER	Fungi	2	2	T4	0	23
VKPER	Fungi	2	3	T4	0	25
VKPER	Fungi	2	1	T8	1	25
VKPER	Fungi	2	2	T8	0	25
VKPER	Fungi	2	3	T8	2	23
VKPER	Fungi	3	1	T0	0	25
VKPER	Fungi	3	2	T0	0	25
VKPER	Fungi	3	3	T0	0	25
VKPER	Fungi	3	1	T4	0	25
VKPER	Fungi	3	2	T4	0	21
VKPER	Fungi	3	3	T4	0	23
VKPER	Fungi	3	1	T8	1	22
VKPER	Fungi	3	2	T8	1	25
VKPER	Fungi	3	3	T8	0	23
VKPER	Mixte	1	1	T0	0	25
VKPER	Mixte	1	2	T0	1	24
VKPER	Mixte	1	3	T0	0	25
VKPER	Mixte	1	1	T4	4	21
VKPER	Mixte	1	2	T4	3	22
VKPER	Mixte	1	3	T4	5	20
VKPER	Mixte	1	1	T8	11	14
VKPER	Mixte	1	2	T8	8	17
VKPER	Mixte	1	3	T8	14	11
VKPER	Mixte	2	1	T0	0	25
VKPER	Mixte	2	2	T0	1	24
VKPER	Mixte	2	3	T0	0	25
VKPER	Mixte	2	1	T4	6	19
VKPER	Mixte	2	2	T4	8	17
VKPER	Mixte	2	3	T4	9	16
VKPER	Mixte	2	1	T8	12	13
VKPER	Mixte	2	2	T8	9	16
VKPER	Mixte	2	3	T8	15	10
VKPER	Mixte	3	1	T0	1	24
VKPER	Mixte	3	2	T0	0	25
VKPER	Mixte	3	3	T0	1	25
VKPER	Mixte	3	1	T4	9	16
VKPER	Mixte	3	2	T4	4	20
VKPER	Mixte	3	3	T4	11	14
VKPER	Mixte	3	1	T8	11	14
VKPER	Mixte	3	2	T8	15	10
VKPER	Mixte	3	3	T8	13	13
Wild	Control	1	1	T0	0	25
Wild	Control	1	2	T0	0	25
Wild	Control	1	3	T0	0	24
Wild	Control	1	1	T4	0	25
Wild	Control	1	2	T4	0	25
Wild	Control	1	3	T4	0	27
Wild	Control	1	1	T8	0	25
Wild	Control	1	2	T8	0	25
Wild	Control	1	3	T8	0	24
Wild	Control	2	1	T0	0	25
Wild	Control	2	2	T0	0	25
Wild	Control	2	3	T0	0	25
Wild	Control	2	1	T4	0	25
Wild	Control	2	2	T4	0	23
Wild	Control	2	3	T4	0	25
Wild	Control	2	1	T8	0	25
Wild	Control	2	2	T8	0	25
Wild	Control	2	3	T8	0	25
Wild	Control	3	1	T0	0	25
Wild	Control	3	2	T0	1	22
Wild	Control	3	3	T0	0	25
Wild	Control	3	1	T4	0	25
Wild	Control	3	2	T4	0	25
Wild	Control	3	3	T4	0	25
Wild	Control	3	1	T8	0	23
Wild	Control	3	2	T8	0	25
Wild	Control	3	3	T8	0	25
Wild	Deltmethrin	1	1	T0	1	22
Wild	Deltmethrin	1	2	T0	2	23
Wild	Deltmethrin	1	3	T0	1	21
Wild	Deltmethrin	1	1	T4	3	20
Wild	Deltmethrin	1	2	T4	1	22
Wild	Deltmethrin	1	3	T4	3	22
Wild	Deltmethrin	1	1	T8	4	22
Wild	Deltmethrin	1	2	T8	2	18
Wild	Deltmethrin	1	3	T8	4	21
Wild	Deltmethrin	2	1	T0	1	20
Wild	Deltmethrin	2	2	T0	2	23
Wild	Deltmethrin	2	3	T0	0	24
Wild	Deltmethrin	2	1	T4	2	20
Wild	Deltmethrin	2	2	T4	4	22
Wild	Deltmethrin	2	3	T4	2	23
Wild	Deltmethrin	2	1	T8	4	19
Wild	Deltmethrin	2	2	T8	3	21
Wild	Deltmethrin	2	3	T8	5	20
Wild	Deltmethrin	3	1	T0	4	21
Wild	Deltmethrin	3	2	T0	2	23
Wild	Deltmethrin	3	3	T0	5	20
Wild	Deltmethrin	3	1	T4	3	22
Wild	Deltmethrin	3	2	T4	3	20
Wild	Deltmethrin	3	3	T4	5	20
Wild	Deltmethrin	3	1	T8	4	18
Wild	Deltmethrin	3	2	T8	4	21
Wild	Deltmethrin	3	3	T8	5	20
Wild	Fungi	1	1	T0	0	25
Wild	Fungi	1	2	T0	0	25
Wild	Fungi	1	3	T0	0	25
Wild	Fungi	1	1	T4	1	23
Wild	Fungi	1	2	T4	0	22
Wild	Fungi	1	3	T4	1	25
Wild	Fungi	1	1	T8	0	22
Wild	Fungi	1	2	T8	0	22
Wild	Fungi	1	3	T8	2	23
Wild	Fungi	2	1	T0	0	24
Wild	Fungi	2	2	T0	0	25
Wild	Fungi	2	3	T0	1	25
Wild	Fungi	2	1	T4	0	23
Wild	Fungi	2	2	T4	1	21
Wild	Fungi	2	3	T4	0	24
Wild	Fungi	2	1	T8	0	22
Wild	Fungi	2	2	T8	1	23
Wild	Fungi	2	3	T8	2	20
Wild	Fungi	3	1	T0	0	25
Wild	Fungi	3	2	T0	0	25
Wild	Fungi	3	3	T0	0	24
Wild	Fungi	3	1	T4	2	23
Wild	Fungi	3	2	T4	0	22
Wild	Fungi	3	3	T4	0	23
Wild	Fungi	3	1	T8	1	22
Wild	Fungi	3	2	T8	1	21
Wild	Fungi	3	3	T8	0	23
Wild	Mixte	1	1	T0	3	22
Wild	Mixte	1	2	T0	2	23
Wild	Mixte	1	3	T0	5	20
Wild	Mixte	1	1	T4	9	16
Wild	Mixte	1	2	T4	5	18
Wild	Mixte	1	3	T4	11	13
Wild	Mixte	1	1	T8	15	9
Wild	Mixte	1	2	T8	19	12
Wild	Mixte	1	3	T8	14	15
Wild	Mixte	2	1	T0	4	21
Wild	Mixte	2	2	T0	5	22
Wild	Mixte	2	3	T0	3	22
Wild	Mixte	2	1	T4	8	18
Wild	Mixte	2	2	T4	12	13
Wild	Mixte	2	3	T4	10	15
Wild	Mixte	2	1	T8	17	8
Wild	Mixte	2	2	T8	14	11
Wild	Mixte	2	3	T8	16	9
Wild	Mixte	3	1	T0	5	20
Wild	Mixte	3	2	T0	2	23
Wild	Mixte	3	3	T0	3	22
Wild	Mixte	3	1	T4	9	16
Wild	Mixte	3	2	T4	12	13
Wild	Mixte	3	3	T4	8	17
Wild	Mixte	3	1	T8	13	11
Wild	Mixte	3	2	T8	18	7
Wild	Mixte	3	3	T8	16	9
