# Supplementary material for: Metarhizium pingshaense infection reverses insecticide resistance in Anopheles gambiae sensu lato by altering energy reserves and gene expression
Source: Parasit Vectors. 2025 Nov 28;19:5. doi: 10.1186/s13071-025-07132-z (PMC12763837; doi:10.1186/s13071-025-07132-z)
Supplement: Supplementary file 4 — Supplementary Material 4 [file 13071_2025_7132_MOESM4_ESM.csv]

Treatment	Strain	Replicate	Death	Day	Cumul_death	Total_test	Alive
Control	Kisumu	1	1	4	1	30	29
Control	Kisumu	1	1	5	2	30	28
Control	Kisumu	1	1	7	3	30	27
Control	Kisumu	1	1	11	3	30	27
Control	Kisumu	1	0	14	3	30	27
Control	Kisumu	1	0	14	3	30	27
Control	Kisumu	1	0	14	3	30	27
Control	Kisumu	1	0	14	3	30	27
Control	Kisumu	1	0	14	3	30	27
Control	Kisumu	1	0	14	3	30	27
Control	Kisumu	1	0	14	3	30	27
Control	Kisumu	1	0	14	3	30	27
Control	Kisumu	1	0	14	3	30	27
Control	Kisumu	1	0	14	3	30	27
Control	Kisumu	1	0	14	3	30	27
Control	Kisumu	1	0	14	3	30	27
Control	Kisumu	1	0	14	3	30	27
Control	Kisumu	1	0	14	3	30	27
Control	Kisumu	1	0	14	3	30	27
Control	Kisumu	1	0	14	3	30	27
Control	Kisumu	1	0	14	3	30	27
Control	Kisumu	1	0	14	3	30	27
Control	Kisumu	1	0	14	3	30	27
Control	Kisumu	1	0	14	3	30	27
Control	Kisumu	1	0	14	3	30	27
Control	Kisumu	1	0	14	3	30	27
Control	Kisumu	1	0	14	3	30	27
Control	Kisumu	1	0	14	3	30	27
Control	Kisumu	1	0	14	3	30	27
Control	Kisumu	1	0	14	3	30	27
Control	Kisumu	2	1	3	1	30	29
Control	Kisumu	2	1	6	2	30	28
Control	Kisumu	2	1	9	2	30	28
Control	Kisumu	2	1	9	2	30	28
Control	Kisumu	2	1	8	2	30	28
Control	Kisumu	2	1	12	2	30	28
Control	Kisumu	2	1	14	2	30	28
Control	Kisumu	2	0	14	2	30	28
Control	Kisumu	2	0	14	2	30	28
Control	Kisumu	2	0	14	2	30	28
Control	Kisumu	2	0	14	2	30	28
Control	Kisumu	2	0	14	2	30	28
Control	Kisumu	2	0	14	2	30	28
Control	Kisumu	2	0	14	2	30	28
Control	Kisumu	2	0	14	2	30	28
Control	Kisumu	2	0	14	2	30	28
Control	Kisumu	2	0	14	2	30	28
Control	Kisumu	2	0	14	2	30	28
Control	Kisumu	2	0	14	2	30	28
Control	Kisumu	2	0	14	2	30	28
Control	Kisumu	2	0	14	2	30	28
Control	Kisumu	2	0	14	2	30	28
Control	Kisumu	2	0	14	2	30	28
Control	Kisumu	2	0	14	2	30	28
Control	Kisumu	2	0	14	2	30	28
Control	Kisumu	2	0	14	2	30	28
Control	Kisumu	2	0	14	2	30	28
Control	Kisumu	2	0	14	2	30	28
Control	Kisumu	2	0	14	2	30	28
Control	Kisumu	2	0	14	2	30	28
Control	Kisumu	3	1	7	1	30	29
Control	Kisumu	3	1	7	2	30	28
Control	Kisumu	3	1	11	3	30	27
Control	Kisumu	3	0	14	4	30	26
Control	Kisumu	3	0	14	4	30	26
Control	Kisumu	3	0	14	4	30	26
Control	Kisumu	3	0	14	4	30	26
Control	Kisumu	3	0	14	4	30	26
Control	Kisumu	3	0	14	4	30	26
Control	Kisumu	3	0	14	4	30	26
Control	Kisumu	3	0	14	4	30	26
Control	Kisumu	3	0	14	4	30	26
Control	Kisumu	3	0	14	4	30	26
Control	Kisumu	3	0	14	4	30	26
Control	Kisumu	3	0	14	4	30	26
Control	Kisumu	3	0	14	4	30	26
Control	Kisumu	3	0	14	4	30	26
Control	Kisumu	3	0	14	4	30	26
Control	Kisumu	3	0	14	4	30	26
Control	Kisumu	3	0	14	4	30	26
Control	Kisumu	3	0	14	4	30	26
Control	Kisumu	3	0	14	4	30	26
Control	Kisumu	3	0	14	4	30	26
Control	Kisumu	3	0	14	4	30	26
Control	Kisumu	3	0	14	4	30	26
Control	Kisumu	3	0	14	4	30	26
Control	Kisumu	3	0	14	4	30	26
Control	Kisumu	3	0	14	4	30	26
Control	Kisumu	3	0	14	4	30	26
Control	Kisumu	3	0	14	4	30	26
S10	Kisumu	1	1	3	1	30	29
S10	Kisumu	1	1	4	2	30	28
S10	Kisumu	1	1	4	3	30	27
S10	Kisumu	1	1	5	4	30	26
S10	Kisumu	1	1	5	5	30	25
S10	Kisumu	1	1	5	6	30	24
S10	Kisumu	1	1	6	7	30	23
S10	Kisumu	1	1	8	8	30	22
S10	Kisumu	1	1	8	9	30	21
S10	Kisumu	1	1	8	10	30	20
S10	Kisumu	1	1	8	11	30	19
S10	Kisumu	1	1	9	12	30	18
S10	Kisumu	1	1	10	13	30	17
S10	Kisumu	1	1	10	13	30	17
S10	Kisumu	1	1	10	13	30	17
S10	Kisumu	1	1	11	13	30	17
S10	Kisumu	1	1	13	13	30	17
S10	Kisumu	1	1	13	13	30	17
S10	Kisumu	1	1	13	13	30	17
S10	Kisumu	1	0	14	13	30	17
S10	Kisumu	1	0	14	13	30	17
S10	Kisumu	1	0	14	13	30	17
S10	Kisumu	1	0	14	13	30	17
S10	Kisumu	1	0	14	13	30	17
S10	Kisumu	1	0	14	13	30	17
S10	Kisumu	1	0	14	13	30	17
S10	Kisumu	1	0	14	13	30	17
S10	Kisumu	1	0	14	13	30	17
S10	Kisumu	1	0	14	13	30	17
S10	Kisumu	1	0	14	13	30	17
S10	Kisumu	1	0	14	13	30	17
S10	Kisumu	2	1	3	1	30	29
S10	Kisumu	2	1	3	2	30	28
S10	Kisumu	2	1	5	3	30	27
S10	Kisumu	2	1	5	4	30	26
S10	Kisumu	2	1	5	5	30	25
S10	Kisumu	2	1	6	6	30	24
S10	Kisumu	2	1	6	7	30	23
S10	Kisumu	2	1	7	8	30	22
S10	Kisumu	2	1	7	9	30	21
S10	Kisumu	2	1	7	10	30	20
S10	Kisumu	2	1	7	11	30	19
S10	Kisumu	2	1	8	12	30	18
S10	Kisumu	2	1	8	13	30	17
S10	Kisumu	2	1	10	14	30	16
S10	Kisumu	2	1	10	15	30	15
S10	Kisumu	2	1	11	15	30	15
S10	Kisumu	2	1	11	15	30	15
S10	Kisumu	2	1	12	15	30	15
S10	Kisumu	2	1	13	15	30	15
S10	Kisumu	2	1	13	15	30	15
S10	Kisumu	2	1	14	15	30	15
S10	Kisumu	2	1	14	15	30	15
S10	Kisumu	2	0	14	15	30	15
S10	Kisumu	2	0	14	15	30	15
S10	Kisumu	2	0	14	15	30	15
S10	Kisumu	2	0	14	15	30	15
S10	Kisumu	2	0	14	15	30	15
S10	Kisumu	2	0	14	15	30	15
S10	Kisumu	2	0	14	15	30	15
S10	Kisumu	2	0	14	15	30	15
S10	Kisumu	2	0	14	15	30	15
S10	Kisumu	3	1	4	1	30	29
S10	Kisumu	3	1	4	2	30	28
S10	Kisumu	3	1	7	3	30	27
S10	Kisumu	3	1	7	4	30	26
S10	Kisumu	3	1	7	5	30	25
S10	Kisumu	3	1	8	6	30	24
S10	Kisumu	3	1	9	7	30	23
S10	Kisumu	3	1	9	8	30	22
S10	Kisumu	3	1	9	9	30	21
S10	Kisumu	3	1	10	10	30	20
S10	Kisumu	3	1	11	11	30	19
S10	Kisumu	3	1	12	12	30	18
S10	Kisumu	3	1	12	13	30	17
S10	Kisumu	3	1	13	14	30	16
S10	Kisumu	3	1	13	15	30	15
S10	Kisumu	3	1	14	16	30	14
S10	Kisumu	3	1	14	16	30	14
S10	Kisumu	3	0	14	16	30	14
S10	Kisumu	3	0	14	16	30	14
S10	Kisumu	3	0	14	16	30	14
S10	Kisumu	3	0	14	16	30	14
S10	Kisumu	3	0	14	16	30	14
S10	Kisumu	3	0	14	16	30	14
S10	Kisumu	3	0	14	16	30	14
S10	Kisumu	3	0	14	16	30	14
S10	Kisumu	3	0	14	16	30	14
S10	Kisumu	3	0	14	16	30	14
S10	Kisumu	3	0	14	16	30	14
S10	Kisumu	3	0	14	16	30	14
S10	Kisumu	3	0	14	16	30	14
S10	Kisumu	3	0	14	16	30	14
Control	VKPER	1	1	5	1	30	29
Control	VKPER	1	1	9	2	30	28
Control	VKPER	1	1	13	3	30	27
Control	VKPER	1	0	14	4	30	26
Control	VKPER	1	0	14	4	30	26
Control	VKPER	1	0	14	4	30	26
Control	VKPER	1	0	14	4	30	26
Control	VKPER	1	0	14	4	30	26
Control	VKPER	1	0	14	4	30	26
Control	VKPER	1	0	14	4	30	26
Control	VKPER	1	0	14	4	30	26
Control	VKPER	1	0	14	4	30	26
Control	VKPER	1	0	14	4	30	26
Control	VKPER	1	0	14	4	30	26
Control	VKPER	1	0	14	4	30	26
Control	VKPER	1	0	14	4	30	26
Control	VKPER	1	0	14	4	30	26
Control	VKPER	1	0	14	4	30	26
Control	VKPER	1	0	14	4	30	26
Control	VKPER	1	0	14	4	30	26
Control	VKPER	1	0	14	4	30	26
Control	VKPER	1	0	14	4	30	26
Control	VKPER	1	0	14	4	30	26
Control	VKPER	1	0	14	4	30	26
Control	VKPER	1	0	14	4	30	26
Control	VKPER	1	0	14	4	30	26
Control	VKPER	1	0	14	4	30	26
Control	VKPER	1	0	14	4	30	26
Control	VKPER	1	0	14	4	30	26
Control	VKPER	1	0	14	4	30	26
Control	VKPER	2	1	7	1	30	29
Control	VKPER	2	1	10	2	30	28
Control	VKPER	2	1	10	2	30	28
Control	VKPER	2	1	14	2	30	28
Control	VKPER	2	0	14	2	30	28
Control	VKPER	2	0	14	2	30	28
Control	VKPER	2	0	14	2	30	28
Control	VKPER	2	0	14	2	30	28
Control	VKPER	2	0	14	2	30	28
Control	VKPER	2	0	14	2	30	28
Control	VKPER	2	0	14	2	30	28
Control	VKPER	2	0	14	2	30	28
Control	VKPER	2	0	14	2	30	28
Control	VKPER	2	0	14	2	30	28
Control	VKPER	2	0	14	2	30	28
Control	VKPER	2	0	14	2	30	28
Control	VKPER	2	0	14	2	30	28
Control	VKPER	2	0	14	2	30	28
Control	VKPER	2	0	14	2	30	28
Control	VKPER	2	0	14	2	30	28
Control	VKPER	2	0	14	2	30	28
Control	VKPER	2	0	14	2	30	28
Control	VKPER	2	0	14	2	30	28
Control	VKPER	2	0	14	2	30	28
Control	VKPER	2	0	14	2	30	28
Control	VKPER	2	0	14	2	30	28
Control	VKPER	2	0	14	2	30	28
Control	VKPER	2	0	14	2	30	28
Control	VKPER	2	0	14	2	30	28
Control	VKPER	2	0	14	2	30	28
Control	VKPER	3	1	3	1	30	29
Control	VKPER	3	1	3	2	30	28
Control	VKPER	3	1	7	3	30	27
Control	VKPER	3	1	8	3	30	27
Control	VKPER	3	1	12	3	30	27
Control	VKPER	3	0	14	3	30	27
Control	VKPER	3	0	14	3	30	27
Control	VKPER	3	0	14	3	30	27
Control	VKPER	3	0	14	3	30	27
Control	VKPER	3	0	14	3	30	27
Control	VKPER	3	0	14	3	30	27
Control	VKPER	3	0	14	3	30	27
Control	VKPER	3	0	14	3	30	27
Control	VKPER	3	0	14	3	30	27
Control	VKPER	3	0	14	3	30	27
Control	VKPER	3	0	14	3	30	27
Control	VKPER	3	0	14	3	30	27
Control	VKPER	3	0	14	3	30	27
Control	VKPER	3	0	14	3	30	27
Control	VKPER	3	0	14	3	30	27
Control	VKPER	3	0	14	3	30	27
Control	VKPER	3	0	14	3	30	27
Control	VKPER	3	0	14	3	30	27
Control	VKPER	3	0	14	3	30	27
Control	VKPER	3	0	14	3	30	27
Control	VKPER	3	0	14	3	30	27
Control	VKPER	3	0	14	3	30	27
Control	VKPER	3	0	14	3	30	27
Control	VKPER	3	0	14	3	30	27
Control	VKPER	3	0	14	3	30	27
S10	VKPER	1	1	3	1	30	29
S10	VKPER	1	1	3	2	30	28
S10	VKPER	1	1	4	3	30	27
S10	VKPER	1	1	5	4	30	26
S10	VKPER	1	1	5	5	30	25
S10	VKPER	1	1	6	6	30	24
S10	VKPER	1	1	6	7	30	23
S10	VKPER	1	1	6	8	30	22
S10	VKPER	1	1	7	9	30	21
S10	VKPER	1	1	7	10	30	20
S10	VKPER	1	1	7	11	30	19
S10	VKPER	1	1	7	12	30	18
S10	VKPER	1	1	8	13	30	17
S10	VKPER	1	1	8	14	30	16
S10	VKPER	1	1	8	15	30	15
S10	VKPER	1	1	9	15	30	15
S10	VKPER	1	1	11	15	30	15
S10	VKPER	1	1	11	15	30	15
S10	VKPER	1	1	12	15	30	15
S10	VKPER	1	1	13	15	30	15
S10	VKPER	1	1	14	15	30	15
S10	VKPER	1	0	14	15	30	15
S10	VKPER	1	0	14	15	30	15
S10	VKPER	1	0	14	15	30	15
S10	VKPER	1	0	14	15	30	15
S10	VKPER	1	0	14	15	30	15
S10	VKPER	1	0	14	15	30	15
S10	VKPER	1	0	14	15	30	15
S10	VKPER	1	0	14	15	30	15
S10	VKPER	1	0	14	15	30	15
S10	VKPER	1	0	14	15	30	15
S10	VKPER	2	1	4	1	30	29
S10	VKPER	2	1	4	2	30	28
S10	VKPER	2	1	5	3	30	27
S10	VKPER	2	1	5	4	30	26
S10	VKPER	2	1	6	5	30	25
S10	VKPER	2	1	6	6	30	24
S10	VKPER	2	1	6	7	30	23
S10	VKPER	2	1	7	8	30	22
S10	VKPER	2	1	7	9	30	21
S10	VKPER	2	1	7	10	30	20
S10	VKPER	2	1	7	11	30	19
S10	VKPER	2	1	8	12	30	18
S10	VKPER	2	1	8	13	30	17
S10	VKPER	2	1	9	14	30	16
S10	VKPER	2	1	9	15	30	15
S10	VKPER	2	1	9	16	30	14
S10	VKPER	2	1	10	16	30	14
S10	VKPER	2	1	10	16	30	14
S10	VKPER	2	1	11	16	30	14
S10	VKPER	2	1	12	16	30	14
S10	VKPER	2	1	12	16	30	14
S10	VKPER	2	1	13	16	30	14
S10	VKPER	2	1	13	16	30	14
S10	VKPER	2	1	14	16	30	14
S10	VKPER	2	0	14	16	30	14
S10	VKPER	2	0	14	16	30	14
S10	VKPER	2	0	14	16	30	14
S10	VKPER	2	0	14	16	30	14
S10	VKPER	2	0	14	16	30	14
S10	VKPER	2	0	14	16	30	14
S10	VKPER	2	0	8	16	30	14
S10	VKPER	3	1	3	1	30	29
S10	VKPER	3	1	3	2	30	28
S10	VKPER	3	1	4	3	30	27
S10	VKPER	3	1	5	4	30	26
S10	VKPER	3	1	5	5	30	25
S10	VKPER	3	1	5	6	30	24
S10	VKPER	3	1	7	7	30	23
S10	VKPER	3	1	7	8	30	22
S10	VKPER	3	1	7	9	30	21
S10	VKPER	3	1	7	10	30	20
S10	VKPER	3	1	8	11	30	19
S10	VKPER	3	1	8	12	30	18
S10	VKPER	3	1	8	13	30	17
S10	VKPER	3	1	9	14	30	16
S10	VKPER	3	1	9	15	30	15
S10	VKPER	3	1	11	16	30	14
S10	VKPER	3	1	11	16	30	14
S10	VKPER	3	1	11	16	30	14
S10	VKPER	3	1	11	16	30	14
S10	VKPER	3	1	12	16	30	14
S10	VKPER	3	1	12	16	30	14
S10	VKPER	3	1	13	16	30	14
S10	VKPER	3	1	13	16	30	14
S10	VKPER	3	1	13	16	30	14
S10	VKPER	3	1	14	16	30	14
S10	VKPER	3	1	14	16	30	14
S10	VKPER	3	0	14	16	30	14
S10	VKPER	3	0	14	16	30	14
S10	VKPER	3	0	14	16	30	14
S10	VKPER	3	0	14	16	30	14
S10	VKPER	3	0	14	16	30	14
Control	Wild	1	1	7	1	30	29
Control	Wild	1	1	8	2	30	28
Control	Wild	1	1	8	3	30	27
Control	Wild	1	1	11	3	30	27
Control	Wild	1	0	14	3	30	27
Control	Wild	1	0	14	3	30	27
Control	Wild	1	0	14	3	30	27
Control	Wild	1	0	14	3	30	27
Control	Wild	1	0	14	3	30	27
Control	Wild	1	0	14	3	30	27
Control	Wild	1	0	14	3	30	27
Control	Wild	1	0	14	3	30	27
Control	Wild	1	0	14	3	30	27
Control	Wild	1	0	14	3	30	27
Control	Wild	1	0	14	3	30	27
Control	Wild	1	0	14	3	30	27
Control	Wild	1	0	14	3	30	27
Control	Wild	1	0	14	3	30	27
Control	Wild	1	0	14	3	30	27
Control	Wild	1	0	14	3	30	27
Control	Wild	1	0	14	3	30	27
Control	Wild	1	0	14	3	30	27
Control	Wild	1	0	14	3	30	27
Control	Wild	1	0	14	3	30	27
Control	Wild	1	0	14	3	30	27
Control	Wild	1	0	14	3	30	27
Control	Wild	1	0	14	3	30	27
Control	Wild	1	0	14	3	30	27
Control	Wild	1	0	14	3	30	27
Control	Wild	1	0	14	3	30	27
Control	Wild	2	1	3	1	30	29
Control	Wild	2	1	6	2	30	28
Control	Wild	2	1	8	2	30	28
Control	Wild	2	1	8	2	30	28
Control	Wild	2	1	12	2	30	28
Control	Wild	2	1	14	2	30	28
Control	Wild	2	0	14	2	30	28
Control	Wild	2	0	14	2	30	28
Control	Wild	2	0	14	2	30	28
Control	Wild	2	0	14	2	30	28
Control	Wild	2	0	14	2	30	28
Control	Wild	2	0	14	2	30	28
Control	Wild	2	0	14	2	30	28
Control	Wild	2	0	14	2	30	28
Control	Wild	2	0	14	2	30	28
Control	Wild	2	0	14	2	30	28
Control	Wild	2	0	14	2	30	28
Control	Wild	2	0	14	2	30	28
Control	Wild	2	0	14	2	30	28
Control	Wild	2	0	14	2	30	28
Control	Wild	2	0	14	2	30	28
Control	Wild	2	0	14	2	30	28
Control	Wild	2	0	14	2	30	28
Control	Wild	2	0	14	2	30	28
Control	Wild	2	0	14	2	30	28
Control	Wild	2	0	14	2	30	28
Control	Wild	2	0	14	2	30	28
Control	Wild	2	0	14	2	30	28
Control	Wild	2	0	14	2	30	28
Control	Wild	2	0	14	2	30	28
Control	Wild	3	1	9	1	30	29
Control	Wild	3	1	9	2	30	28
Control	Wild	3	1	11	3	30	27
Control	Wild	3	1	13	4	30	26
Control	Wild	3	1	13	4	30	26
Control	Wild	3	1	14	4	30	26
Control	Wild	3	1	14	4	30	26
Control	Wild	3	0	14	4	30	26
Control	Wild	3	0	14	4	30	26
Control	Wild	3	0	14	4	30	26
Control	Wild	3	0	14	4	30	26
Control	Wild	3	0	14	4	30	26
Control	Wild	3	0	14	4	30	26
Control	Wild	3	0	14	4	30	26
Control	Wild	3	0	14	4	30	26
Control	Wild	3	0	14	4	30	26
Control	Wild	3	0	14	4	30	26
Control	Wild	3	0	14	4	30	26
Control	Wild	3	0	14	4	30	26
Control	Wild	3	0	14	4	30	26
Control	Wild	3	0	14	4	30	26
Control	Wild	3	0	14	4	30	26
Control	Wild	3	0	14	4	30	26
Control	Wild	3	0	14	4	30	26
Control	Wild	3	0	14	4	30	26
Control	Wild	3	0	14	4	30	26
Control	Wild	3	0	14	4	30	26
Control	Wild	3	0	14	4	30	26
Control	Wild	3	0	14	4	30	26
Control	Wild	3	0	14	4	30	26
S10	Wild	1	1	3	1	30	29
S10	Wild	1	1	4	2	30	28
S10	Wild	1	1	4	3	30	27
S10	Wild	1	1	5	4	30	26
S10	Wild	1	1	5	5	30	25
S10	Wild	1	1	6	6	30	24
S10	Wild	1	1	7	7	30	23
S10	Wild	1	1	7	8	30	22
S10	Wild	1	1	7	9	30	21
S10	Wild	1	1	8	10	30	20
S10	Wild	1	1	8	11	30	19
S10	Wild	1	1	9	12	30	18
S10	Wild	1	1	9	13	30	17
S10	Wild	1	1	9	13	30	17
S10	Wild	1	1	10	13	30	17
S10	Wild	1	1	11	13	30	17
S10	Wild	1	1	11	13	30	17
S10	Wild	1	1	11	13	30	17
S10	Wild	1	1	12	13	30	17
S10	Wild	1	1	12	13	30	17
S10	Wild	1	1	13	13	30	17
S10	Wild	1	1	13	13	30	17
S10	Wild	1	1	13	13	30	17
S10	Wild	1	0	14	13	30	17
S10	Wild	1	0	14	13	30	17
S10	Wild	1	0	14	13	30	17
S10	Wild	1	0	14	13	30	17
S10	Wild	1	0	14	13	30	17
S10	Wild	1	0	14	13	30	17
S10	Wild	1	0	14	13	30	17
S10	Wild	1	0	14	13	30	17
S10	Wild	2	1	3	1	30	29
S10	Wild	2	1	3	2	30	28
S10	Wild	2	1	4	3	30	27
S10	Wild	2	1	4	4	30	26
S10	Wild	2	1	5	5	30	25
S10	Wild	2	1	6	6	30	24
S10	Wild	2	1	6	7	30	23
S10	Wild	2	1	6	8	30	22
S10	Wild	2	1	7	9	30	21
S10	Wild	2	1	7	10	30	20
S10	Wild	2	1	8	11	30	19
S10	Wild	2	1	8	12	30	18
S10	Wild	2	1	8	13	30	17
S10	Wild	2	1	9	14	30	16
S10	Wild	2	1	9	15	30	15
S10	Wild	2	1	9	15	30	15
S10	Wild	2	1	9	15	30	15
S10	Wild	2	1	10	15	30	15
S10	Wild	2	1	11	15	30	15
S10	Wild	2	1	11	15	30	15
S10	Wild	2	1	13	15	30	15
S10	Wild	2	1	13	15	30	15
S10	Wild	2	1	13	15	30	15
S10	Wild	2	1	13	15	30	15
S10	Wild	2	1	14	15	30	15
S10	Wild	2	1	14	15	30	15
S10	Wild	2	0	14	15	30	15
S10	Wild	2	0	14	15	30	15
S10	Wild	2	0	14	15	30	15
S10	Wild	2	0	14	15	30	15
S10	Wild	2	0	14	15	30	15
S10	Wild	3	1	3	1	30	29
S10	Wild	3	1	3	2	30	28
S10	Wild	3	1	4	3	30	27
S10	Wild	3	1	5	4	30	26
S10	Wild	3	1	5	5	30	25
S10	Wild	3	1	5	6	30	24
S10	Wild	3	1	6	7	30	23
S10	Wild	3	1	6	8	30	22
S10	Wild	3	1	7	9	30	21
S10	Wild	3	1	7	10	30	20
S10	Wild	3	1	7	11	30	19
S10	Wild	3	1	8	12	30	18
S10	Wild	3	1	8	13	30	17
S10	Wild	3	1	9	14	30	16
S10	Wild	3	1	9	15	30	15
S10	Wild	3	1	9	16	30	14
S10	Wild	3	1	9	16	30	14
S10	Wild	3	1	11	16	30	14
S10	Wild	3	1	11	16	30	14
S10	Wild	3	1	12	16	30	14
S10	Wild	3	1	12	16	30	14
S10	Wild	3	1	12	16	30	14
S10	Wild	3	1	13	16	30	14
S10	Wild	3	1	14	16	30	14
S10	Wild	3	1	14	16	30	14
S10	Wild	3	0	14	16	30	14
S10	Wild	3	0	14	16	30	14
S10	Wild	3	0	14	16	30	14
S10	Wild	3	0	14	16	30	14
S10	Wild	3	0	14	16	30	14
S10	Wild	3	0	14	16	30	14
